# Supplementary material for: Ancillary Procedures to Facelift Surgery: What has Changed?
Source: Aesthet Surg J Open Forum. 2023 Aug 16;5:ojad063. doi: 10.1093/asjof/ojad063 (PMC11140481; doi:10.1093/asjof/ojad063)
Supplement: ojad063_Supplementary_Data [file ojad063_Supplementary_Data.zip]

Archive with 2 entries (2 files):
- 22-0091_Appendix A.docx
- 22-0091_Appendix B.docx
